# Supplementary material for: Enhancing the Cell-Free Expression of Native Membrane Proteins by In Silico Optimization of the Coding Sequence—An Experimental Study of the Human Voltage-Dependent Anion Channel
Source: Membranes (Basel). 2021 Sep 28;11(10):741. doi: 10.3390/membranes11100741 (PMC8540592; doi:10.3390/membranes11100741)
Supplement: Supplementary file 1 [file membranes-11-00741-s001.zip]

Archive with 1 entries (1 files):
- membranes-1309211-supplementary.pdf
